# Supplementary material for: Altered gut mycobiome in patients with end-stage renal disease and its correlations with serum and fecal metabolomes
Source: J Transl Med. 2024 Feb 25;22:202. doi: 10.1186/s12967-024-05004-1 (PMC10894479; doi:10.1186/s12967-024-05004-1)
Supplement: Supplementary file 1 — Additional file 1. Supplementary Table 1 Sample information from 223 ESRD patients and 69 healthy controls. Supplementary Table 2 Detailed information of 106 nonredundant genomes. Supplementary Table 3 Detailed information of the 41 differential taxa identified by LEfSe analysis. [file 12967_2024_5004_MOESM1_ESM.xlsx]

## Sheet: ST1
Supplementary Table 1 | Sample information from 223 ESRD patients and 69 healthy controls.
Sample ID	Disease	Age	Gender	BMI	Fecal metagenome (NCBI biosample)	Serum metabolome	Fecal metabolome
CON-001	HC	62	female	19.57	SAMN08918041	CON-001-S	CON-001-F
CON-002	HC	61	female	20.82	SAMN08918042	CON-002-S	CON-002-F
CON-003	HC	60	female	23.83	SAMN08918043	CON-003-S	CON-003-F
CON-004	HC	46	female	-	SAMN08918044	CON-004-S	CON-004-F
CON-005	HC	45	female	21.19	SAMN08918045	CON-005-S	CON-005-F
CON-006	HC	56	female	23.92	SAMN08918046	CON-006-S	CON-006-F
CON-007	HC	43	female	21.97	SAMN08918047	CON-007-S	CON-007-F
CON-008	HC	61	male	25.95	SAMN08918048	CON-008-S	CON-008-F
CON-009	HC	41	male	22.99	SAMN08918049	CON-009-S	CON-009-F
CON-010	HC	61	female	28.4	SAMN08918050	CON-010-S	CON-010-F
CON-011	HC	46	female	-	SAMN08918051	CON-011-S	CON-011-F
CON-012	HC	30	male	29.04	SAMN08918052	CON-012-S	CON-012-F
CON-013	HC	46	female	-	SAMN08918053	CON-013-S	CON-013-F
CON-014	HC	39	female	-	SAMN08918054	CON-014-S	CON-014-F
CON-015	HC	60	female	26.17	SAMN08918055	CON-015-S	CON-015-F
CON-016	HC	60	male	18.69	SAMN08918056	CON-016-S	CON-016-F
CON-017	HC	36	male	24.3375	SAMN08918057	CON-017-S	CON-017-F
CON-018	HC	57	female	25.81	SAMN08918058	CON-018-S	CON-018-F
CON-019	HC	52	female	29.03	SAMN08918059	CON-019-S	CON-019-F
CON-020	HC	54	female	22.77	SAMN08918060	CON-020-S	CON-020-F
CON-021	HC	73	male	22.8571	SAMN08918061	CON-021-S	CON-021-F
CON-022	HC	44	male	25.2493	SAMN08918062	CON-022-S	CON-022-F
CON-023	HC	40	male	27.6817	SAMN08918063	CON-023-S	CON-023-F
CON-024	HC	32	male	23.05	SAMN08918064	CON-024-S	CON-024-F
CON-025	HC	40	male	27.02	SAMN08918065	CON-025-S	CON-025-F
CON-026	HC	38	female	26.9	SAMN08918066	CON-026-S	CON-026-F
CON-027	HC	52	female	23.46	SAMN08918067	CON-027-S	CON-027-F
CON-028	HC	26	female	19.95	SAMN08918068	CON-028-S	CON-028-F
CON-029	HC	46	female	21.97	SAMN08918069	CON-029-S	CON-029-F
CON-030	HC	58	female	21.11	SAMN08918070	CON-030-S	CON-030-F
CON-031	HC	54	female	-	SAMN08918071	CON-031-S	CON-031-F
CON-032	HC	51	female	22.66	SAMN08918072	CON-032-S	CON-032-F
CON-033	HC	41	female	23.7387	SAMN08918073	CON-033-S	CON-033-F
CON-034	HC	45	male	23.8895	SAMN08918074	CON-034-S	CON-034-F
CON-035	HC	44	female	-	SAMN08918075	CON-035-S	CON-035-F
CON-036	HC	49	female	-	SAMN08918076	CON-036-S	CON-036-F
CON-037	HC	65	male	23.9395	SAMN08918077	CON-037-S	CON-037-F
CON-038	HC	32	male	29.01	SAMN08918078	CON-038-S	CON-038-F
CON-039	HC	32	male	26.7	SAMN08918079	CON-039-S	CON-039-F
CON-040	HC	40	female	22.35	SAMN08918080	CON-040-S	CON-040-F
CON-041	HC	45	male	23.6713	SAMN08918081	CON-041-S	CON-041-F
CON-042	HC	36	male	22.46	SAMN08918082	CON-042-S	CON-042-F
CON-043	HC	29	male	20.83	SAMN08918083	CON-043-S	CON-043-F
CON-044	HC	34	female	25.46	SAMN08918084	CON-044-S	CON-044-F
CON-045	HC	58	male	23.8754	SAMN08918085	CON-045-S	CON-045-F
CON-046	HC	65	male	20.5151	SAMN08918086	CON-046-S	CON-046-F
CON-047	HC	61	male	25.3934	SAMN08918087	CON-047-S	CON-047-F
CON-048	HC	65	male	29.4029	SAMN08918088	CON-048-S	CON-048-F
CON-049	HC	64	male	25.2163	SAMN08918089	CON-049-S	CON-049-F
CON-050	HC	28	male	18.1077	SAMN08918090	CON-050-S	CON-050-F
CON-051	HC	31	male	24.3911	SAMN08918091	CON-051-S	CON-051-F
CON-052	HC	37	male	20.202	SAMN08918092	CON-052-S	CON-052-F
CON-053	HC	59	female	23.71	SAMN08918093	CON-053-S	CON-053-F
CON-054	HC	49	female	21.11	SAMN08918094	CON-054-S	CON-054-F
CON-055	HC	52	male	22.1453	SAMN08918095	CON-055-S	CON-055-F
CON-056	HC	43	female	26.3702	SAMN08918096	CON-056-S	CON-056-F
CON-057	HC	43	female	19.05	SAMN08918097	CON-057-S	CON-057-F
CON-058	HC	47	female	20.2	SAMN08918098	CON-058-S	CON-058-F
CON-059	HC	62	male	22.4913	SAMN08918099	CON-059-S	CON-059-F
CON-060	HC	56	male	25.2735	SAMN08918100	CON-060-S	CON-060-F
CON-061	HC	34	male	24.2215	SAMN08918101	CON-061-S	CON-061-F
CON-062	HC	41	male	21.4187	SAMN08918102	CON-062-S	CON-062-F
CON-063	HC	40	male	24.2424	SAMN08918103	CON-063-S	CON-063-F
CON-064	HC	51	male	23.0104	SAMN08918104	CON-064-S	CON-064-F
CON-065	HC	50	male	24.5536	SAMN08918105	CON-065-S	CON-065-F
CON-066	HC	61	male	24.5675	SAMN08918106	CON-066-S	CON-066-F
CON-067	HC	52	male	24.9649	SAMN08918107	CON-067-S	CON-067-F
CON-068	HC	45	male	21.2245	SAMN08918108	CON-068-S	CON-068-F
CON-069	HC	50	male	25.1974	SAMN08918109	CON-069-S	CON-069-F
KD-001	ESRD	62	female	18.5178	SAMN08918110	KD-001-S	KD-001-F
KD-002	ESRD	58	female	16.4062	SAMN08918111	KD-002-S	KD-002-F
KD-003	ESRD	41	female	17.5781	SAMN08918112	KD-003-S	KD-003-F
KD-004	ESRD	40	male	19.8962	SAMN08918113	KD-004-S	KD-004-F
KD-005	ESRD	38	female	23.0332	SAMN08918114	KD-005-S	KD-005-F
KD-006	ESRD	52	male	27.3121	SAMN08918115	KD-006-S	KD-006-F
KD-007	ESRD	52	male	22.017	SAMN08918116	KD-007-S	KD-007-F
KD-008	ESRD	45	male	21.9774	SAMN08918117	KD-008-S	KD-008-F
KD-009	ESRD	45	male	32.3689	SAMN08918118	KD-009-S	KD-009-F
KD-010	ESRD	45	female	24.8603	SAMN08918119	KD-010-S	KD-010-F
KD-011	ESRD	35	male	22.0386	SAMN08918120	KD-011-S	KD-011-F
KD-012	ESRD	40	male	26.8519	SAMN08918121	KD-012-S	KD-012-F
KD-013	ESRD	34	male	20.2449	SAMN08918122	KD-013-S	KD-013-F
KD-014	ESRD	59	female	27.4714	SAMN08918123	KD-014-S	KD-014-F
KD-015	ESRD	36	male	20.5499	SAMN08918124	KD-015-S	KD-015-F
KD-016	ESRD	35	male	31.9753	SAMN08918125	KD-016-S	KD-016-F
KD-017	ESRD	45	male	32.2831	SAMN08918126	KD-017-S	KD-017-F
KD-018	ESRD	47	female	29.5225	SAMN08918127	KD-018-S	KD-018-F
KD-019	ESRD	67	male	20.2632	SAMN08918128	KD-019-S	KD-019-F
KD-020	ESRD	67	male	24.4827	SAMN08918129	KD-020-S	KD-020-F
KD-021	ESRD	66	female	24.9904	SAMN08918130	KD-021-S	KD-021-F
KD-022	ESRD	66	female	22.0604	SAMN08918131	KD-022-S	KD-022-F
KD-023	ESRD	66	female	22.8624	SAMN08918132	KD-023-S	KD-023-F
KD-024	ESRD	64	male	21.6816	SAMN08918133	KD-024-S	KD-024-F
KD-025	ESRD	62	male	23.5294	SAMN08918134	KD-025-S	KD-025-F
KD-026	ESRD	61	female	21.6041	SAMN08918135	KD-026-S	KD-026-F
KD-027	ESRD	59	male	17.8125	SAMN08918136	KD-027-S	KD-027-F
KD-028	ESRD	59	male	24.1635	SAMN08918137	KD-028-S	KD-028-F
KD-029	ESRD	56	female	22.7694	SAMN08918138	KD-029-S	KD-029-F
KD-030	ESRD	53	male	22.8433	SAMN08918139	KD-030-S	KD-030-F
KD-031	ESRD	52	male	28.4005	SAMN08918140	KD-031-S	KD-031-F
KD-032	ESRD	60	male	24.2123	SAMN08918141	KD-032-S	KD-032-F
KD-033	ESRD	69	female	21.3648	SAMN08918142	KD-033-S	KD-033-F
KD-034	ESRD	69	male	31.9559	SAMN08918143	KD-034-S	KD-034-F
KD-035	ESRD	32	female	15.8127	SAMN08918144	KD-035-S	KD-035-F
KD-036	ESRD	61	male	23.6614	SAMN08918145	KD-036-S	KD-036-F
KD-037	ESRD	64	male	30.4653	SAMN08918146	KD-037-S	KD-037-F
KD-038	ESRD	63	male	29.0657	SAMN08918147	KD-038-S	KD-038-F
KD-039	ESRD	62	male	25.1172	SAMN08918148	KD-039-S	KD-039-F
KD-040	ESRD	59	male	29.0548	SAMN08918149	KD-040-S	KD-040-F
KD-041	ESRD	60	male	20.2812	SAMN08918150	KD-041-S	KD-041-F
KD-042	ESRD	58	female	29.1871	SAMN08918151	KD-042-S	KD-042-F
KD-043	ESRD	55	female	18.3594	SAMN08918152	KD-043-S	KD-043-F
KD-044	ESRD	53	male	25.1261	SAMN08918153	KD-044-S	KD-044-F
KD-045	ESRD	54	male	23.8367	SAMN08918154	KD-045-S	KD-045-F
KD-046	ESRD	50	male	23.6735	SAMN08918155	KD-046-S	KD-046-F
KD-047	ESRD	48	male	22.8571	SAMN08918156	KD-047-S	KD-047-F
KD-048	ESRD	37	male	17.6047	SAMN08918157	KD-048-S	KD-048-F
KD-049	ESRD	28	female	15.3356	SAMN08918158	KD-049-S	KD-049-F
KD-050	ESRD	69	male	21.5625	SAMN08918159	KD-050-S	KD-050-F
KD-051	ESRD	59	female	29.903	SAMN08918160	KD-051-S	KD-051-F
KD-052	ESRD	65	female	20.7648	SAMN08918161	KD-052-S	KD-052-F
KD-053	ESRD	67	female	19.2234	SAMN08918162	KD-053-S	KD-053-F
KD-054	ESRD	69	female	20.7185	SAMN08918163	KD-054-S	KD-054-F
KD-055	ESRD	62	male	23.5666	SAMN08918164	KD-055-S	KD-055-F
KD-056	ESRD	41	male	30.4218	SAMN08918165	KD-056-S	KD-056-F
KD-057	ESRD	69	female	21.7013	SAMN08918166	KD-057-S	KD-057-F
KD-058	ESRD	57	male	28.0277	SAMN08918167	KD-058-S	KD-058-F
KD-059	ESRD	64	female	21.79	SAMN08918168	KD-059-S	KD-059-F
KD-060	ESRD	31	male	24.6094	SAMN08918169	KD-060-S	KD-060-F
KD-061	ESRD	57	male	29.3878	SAMN08918170	KD-061-S	KD-061-F
KD-062	ESRD	65	female	22.8928	SAMN08918171	KD-062-S	KD-062-F
KD-063	ESRD	46	female	23.5237	SAMN08918172	KD-063-S	KD-063-F
KD-064	ESRD	66	male	17.9931	SAMN08918173	KD-064-S	KD-064-F
KD-065	ESRD	56	female	23.5294	SAMN08918174	KD-065-S	KD-065-F
KD-066	ESRD	62	female	21.9839	SAMN08918175	KD-066-S	KD-066-F
KD-067	ESRD	67	male	26.8136	SAMN08918176	KD-067-S	KD-067-F
KD-068	ESRD	70	female	26.1719	SAMN08918177	KD-068-S	KD-068-F
KD-069	ESRD	52	male	19.1358	SAMN08918178	KD-069-S	KD-069-F
KD-070	ESRD	36	female	28.0404	SAMN08918179	KD-070-S	KD-070-F
KD-071	ESRD	57	female	19.487	SAMN08918180	KD-071-S	KD-071-F
KD-072	ESRD	31	male	15.2526	SAMN08918181	KD-072-S	KD-072-F
KD-073	ESRD	71	female	23.9512	SAMN08918182	KD-073-S	KD-073-F
KD-074	ESRD	52	male	22.5896	SAMN08918183	KD-074-S	KD-074-F
KD-075	ESRD	67	male	20.7008	SAMN08918184	KD-075-S	KD-075-F
KD-076	ESRD	67	male	22.0386	SAMN08918185	KD-076-S	KD-076-F
KD-077	ESRD	66	male	25	SAMN08918186	KD-077-S	KD-077-F
KD-078	ESRD	59	male	23.1834	SAMN08918187	KD-078-S	KD-078-F
KD-079	ESRD	52	male	20.4545	SAMN08918188	KD-079-S	KD-079-F
KD-080	ESRD	49	male	32.9879	SAMN08918189	KD-080-S	KD-080-F
KD-081	ESRD	44	female	29.1749	SAMN08918190	KD-081-S	KD-081-F
KD-082	ESRD	43	male	23.2216	SAMN08918191	KD-082-S	KD-082-F
KD-083	ESRD	33	male	23.8088	SAMN08918192	KD-083-S	KD-083-F
KD-084	ESRD	33	female	21.1111	SAMN08918193	KD-084-S	KD-084-F
KD-085	ESRD	57	male	25.5206	SAMN08918194	KD-085-S	KD-085-F
KD-086	ESRD	59	male	24.8016	SAMN08918195	KD-086-S	KD-086-F
KD-087	ESRD	61	male	17.301	SAMN08918196	KD-087-S	KD-087-F
KD-088	ESRD	40	male	22.5981	SAMN08918197	KD-088-S	KD-088-F
KD-089	ESRD	44	male	27.6817	SAMN08918198	KD-089-S	KD-089-F
KD-090	ESRD	34	male	27.4717	SAMN08918199	KD-090-S	KD-090-F
KD-091	ESRD	40	male	23.1405	SAMN08918200	KD-091-S	KD-091-F
KD-092	ESRD	49	male	28.3203	SAMN08918201	KD-092-S	KD-092-F
KD-093	ESRD	68	male	29.0437	SAMN08918202	KD-093-S	KD-093-F
KD-094	ESRD	50	female	23.4221	SAMN08918203	KD-094-S	KD-094-F
KD-095	ESRD	61	male	25.3444	SAMN08918204	KD-095-S	KD-095-F
KD-096	ESRD	63	female	22.8624	SAMN08918205	KD-096-S	KD-096-F
KD-097	ESRD	66	female	20.9566	SAMN08918206	KD-097-S	KD-097-F
KD-098	ESRD	38	female	20.4674	SAMN08918207	KD-098-S	KD-098-F
KD-099	ESRD	59	male	25.2264	SAMN08918208	KD-099-S	KD-099-F
KD-100	ESRD	48	male	19.1406	SAMN08918209	KD-100-S	KD-100-F
KD-101	ESRD	34	male	20.148	SAMN08918210	KD-101-S	KD-101-F
KD-102	ESRD	46	male	25.2595	SAMN08918211	KD-102-S	KD-102-F
KD-103	ESRD	62	male	27.3646	SAMN08918212	KD-103-S	KD-103-F
KD-104	ESRD	47	female	20.5457	SAMN08918213	KD-104-S	KD-104-F
KD-105	ESRD	64	male	20.4152	SAMN08918214	KD-105-S	KD-105-F
KD-106	ESRD	69	male	26.7252	SAMN08918215	KD-106-S	KD-106-F
KD-107	ESRD	21	male	18.4083	SAMN08918216	KD-107-S	KD-107-F
KD-108	ESRD	49	female	22.2222	SAMN08918217	KD-108-S	KD-108-F
KD-109	ESRD	67	female	23.642	SAMN08918218	KD-109-S	KD-109-F
KD-110	ESRD	62	male	25.7117	SAMN08918219	KD-110-S	KD-110-F
KD-111	ESRD	63	male	26.1834	SAMN08918220	KD-111-S	KD-111-F
KD-112	ESRD	67	male	24.5181	SAMN08918221	KD-112-S	KD-112-F
KD-113	ESRD	44	female	36.7902	SAMN08918222	KD-113-S	KD-113-F
KD-114	ESRD	52	male	32.872	SAMN08918223	KD-114-S	KD-114-F
KD-115	ESRD	42	male	29.7004	SAMN08918224	KD-115-S	KD-115-F
KD-116	ESRD	29	male	19.9481	SAMN08918225	KD-116-S	KD-116-F
KD-117	ESRD	61	male	21.3839	SAMN08918226	KD-117-S	KD-117-F
KD-118	ESRD	51	male	29.3878	SAMN08918227	KD-118-S	KD-118-F
KD-119	ESRD	51	female	19.0219	SAMN08918228	KD-119-S	KD-119-F
KD-120	ESRD	57	male	21.4692	SAMN08918229	KD-120-S	KD-120-F
KD-121	ESRD	63	female	21.769	SAMN08918230	KD-121-S	KD-121-F
KD-122	ESRD	59	female	20.3125	SAMN08918231	KD-122-S	KD-122-F
KD-123	ESRD	53	female	27.7344	SAMN08918232	KD-123-S	KD-123-F
KD-124	ESRD	46	female	24.5675	SAMN08918233	KD-124-S	KD-124-F
KD-125	ESRD	58	male	26.6299	SAMN08918234	KD-125-S	KD-125-F
KD-126	ESRD	59	male	21.7738	SAMN08918235	KD-126-S	KD-126-F
KD-127	ESRD	57	male	19.0311	SAMN08918236	KD-127-S	KD-127-F
KD-128	ESRD	41	male	27.7056	SAMN08918237	KD-128-S	KD-128-F
KD-129	ESRD	59	male	22.4059	SAMN08918238	KD-129-S	KD-129-F
KD-130	ESRD	51	male	20.2812	SAMN08918239	KD-130-S	KD-130-F
KD-131	ESRD	45	male	24.9135	SAMN08918240	KD-131-S	KD-131-F
KD-132	ESRD	57	male	25.0995	SAMN08918241	KD-132-S	KD-132-F
KD-133	ESRD	59	male	22.4	SAMN08918242	KD-133-S	KD-133-F
KD-134	ESRD	56	female	24.6904	SAMN08918243	KD-134-S	KD-134-F
KD-135	ESRD	54	male	24.5581	SAMN08918244	KD-135-S	KD-135-F
KD-136	ESRD	60	female	26.0584	SAMN08918245	KD-136-S	KD-136-F
KD-137	ESRD	52	male	25.5102	SAMN08918246	KD-137-S	KD-137-F
KD-138	ESRD	46	male	22.7682	SAMN08918247	KD-138-S	KD-138-F
KD-139	ESRD	47	male	23.1142	SAMN08918248	KD-139-S	KD-139-F
KD-140	ESRD	64	male	24.4637	SAMN08918249	KD-140-S	KD-140-F
KD-141	ESRD	44	male	25.4694	SAMN08918250	KD-141-S	KD-141-F
KD-142	ESRD	46	male	25.216	SAMN08918251	KD-142-S	KD-142-F
KD-143	ESRD	66	male	21.1073	SAMN08918252	KD-143-S	KD-143-F
KD-144	ESRD	60	male	25.9516	SAMN08918253	KD-144-S	KD-144-F
KD-145	ESRD	50	male	30.7958	SAMN08918254	KD-145-S	KD-145-F
KD-146	ESRD	48	female	37.2536	SAMN08918255	KD-146-S	KD-146-F
KD-147	ESRD	43	male	31.6735	SAMN08918256	KD-147-S	KD-147-F
KD-148	ESRD	59	male	22.9543	SAMN08918257	KD-148-S	KD-148-F
KD-149	ESRD	72	female	27.0381	SAMN08918258	KD-149-S	KD-149-F
KD-150	ESRD	62	female	27.1816	SAMN08918259	KD-150-S	KD-150-F
KD-151	ESRD	66	male	20.1122	SAMN08918260	KD-151-S	KD-151-F
KD-152	ESRD	50	female	20.7556	SAMN08918261	KD-152-S	KD-152-F
KD-153	ESRD	69	male	26.449	SAMN08918262	KD-153-S	KD-153-F
KD-154	ESRD	64	male	19.8962	SAMN08918263	KD-154-S	KD-154-F
KD-155	ESRD	66	male	20.5761	SAMN08918264	KD-155-S	KD-155-F
KD-156	ESRD	53	female	30.9375	SAMN08918265	KD-156-S	KD-156-F
KD-157	ESRD	69	female	34.049	SAMN08918266	KD-157-S	KD-157-F
KD-158	ESRD	53	male	19.6072	SAMN08918267	KD-158-S	KD-158-F
KD-159	ESRD	51	male	22.913	SAMN08918268	KD-159-S	KD-159-F
KD-160	ESRD	63	female	20.3493	SAMN08918269	KD-160-S	KD-160-F
KD-161	ESRD	66	male	20.4122	SAMN08918270	KD-161-S	KD-161-F
KD-162	ESRD	44	male	28.3447	SAMN08918271	KD-162-S	KD-162-F
KD-163	ESRD	49	male	27.7551	SAMN08918272	KD-163-S	KD-163-F
KD-164	ESRD	58	male	25.0839	SAMN08918273	KD-164-S	KD-164-F
KD-165	ESRD	68	male	24.9036	SAMN08918274	KD-165-S	KD-165-F
KD-166	ESRD	52	male	26.3967	SAMN08918275	KD-166-S	KD-166-F
KD-167	ESRD	42	male	33.6593	SAMN08918276	KD-167-S	KD-167-F
KD-168	ESRD	48	female	18.8271	SAMN08918277	KD-168-S	KD-168-F
KD-169	ESRD	69	female	23.75	SAMN08918278	KD-169-S	KD-169-F
KD-170	ESRD	40	male	36.1711	SAMN08918279	KD-170-S	KD-170-F
KD-171	ESRD	50	male	22.286	SAMN08918280	KD-171-S	KD-171-F
KD-172	ESRD	52	male	22.5591	SAMN08918281	KD-172-S	KD-172-F
KD-173	ESRD	53	male	23.6328	SAMN08918282	KD-173-S	KD-173-F
KD-174	ESRD	59	female	21.4509	SAMN08918283	KD-174-S	KD-174-F
KD-175	ESRD	64	male	28.7965	SAMN08918284	KD-175-S	KD-175-F
KD-176	ESRD	65	female	26.3059	SAMN08918285	KD-176-S	KD-176-F
KD-177	ESRD	42	female	30.4867	SAMN08918286	KD-177-S	KD-177-F
KD-178	ESRD	53	male	27.9636	SAMN08918287	KD-178-S	KD-178-F
KD-179	ESRD	50	female	20.8323	SAMN08918288	KD-179-S	KD-179-F
KD-180	ESRD	42	male	18.6709	SAMN08918289	KD-180-S	KD-180-F
KD-181	ESRD	31	male	16.8672	SAMN08918290	KD-181-S	KD-181-F
KD-182	ESRD	44	female	21.2306	SAMN08918291	KD-182-S	KD-182-F
KD-183	ESRD	31	male	25.0915	SAMN08918292	KD-183-S	KD-183-F
KD-184	ESRD	43	male	24.2468	SAMN08918293	KD-184-S	KD-184-F
KD-185	ESRD	49	male	19.2837	SAMN08918294	KD-185-S	KD-185-F
KD-186	ESRD	60	male	18.2898	SAMN08918295	KD-186-S	KD-186-F
KD-187	ESRD	57	male	23.1837	SAMN08918296	KD-187-S	KD-187-F
KD-188	ESRD	64	male	24.7676	SAMN08918297	KD-188-S	KD-188-F
KD-189	ESRD	49	female	18.0533	SAMN08918298	KD-189-S	KD-189-F
KD-190	ESRD	52	female	21.6311	SAMN08918299	KD-190-S	KD-190-F
KD-191	ESRD	63	male	22.1858	SAMN08918300	KD-191-S	KD-191-F
KD-192	ESRD	63	female	21.1927	SAMN08918301	KD-192-S	KD-192-F
KD-193	ESRD	55	male	20.6934	SAMN08918302	KD-193-S	KD-193-F
KD-194	ESRD	54	male	23.04	SAMN08918303	KD-194-S	KD-194-F
KD-195	ESRD	70	male	22.3776	SAMN08918304	KD-195-S	KD-195-F
KD-196	ESRD	42	male	20.6174	SAMN08918305	KD-196-S	KD-196-F
KD-197	ESRD	65	female	26.079	SAMN08918306	KD-197-S	KD-197-F
KD-198	ESRD	26	female	16.0637	SAMN08918307	KD-198-S	KD-198-F
KD-199	ESRD	43	male	19.5918	SAMN08918308	KD-199-S	KD-199-F
KD-200	ESRD	64	male	27.9543	SAMN08918309	KD-200-S	KD-200-F
KD-201	ESRD	39	female	18.0697	SAMN08918310	KD-201-S	KD-201-F
KD-202	ESRD	53	male	18.8324	SAMN08918311	KD-202-S	KD-202-F
KD-203	ESRD	35	male	26.4668	SAMN08918312	KD-203-S	KD-203-F
KD-204	ESRD	57	male	17.3061	SAMN08918313	KD-204-S	KD-204-F
KD-205	ESRD	62	female	26.2227	SAMN08918314	KD-205-S	KD-205-F
KD-206	ESRD	53	male	16.0156	SAMN08918315	KD-206-S	KD-206-F
KD-207	ESRD	24	male	18.5185	SAMN08918316	KD-207-S	KD-207-F
KD-208	ESRD	64	male	26.4564	SAMN08918317	KD-208-S	KD-208-F
KD-209	ESRD	52	female	17.8748	SAMN08918318	KD-209-S	KD-209-F
KD-210	ESRD	30	female	17.1087	SAMN08918319	KD-210-S	KD-210-F
KD-211	ESRD	56	female	19.2706	SAMN08918320	KD-211-S	KD-211-F
KD-212	ESRD	29	male	20.9566	SAMN08918321	KD-212-S	KD-212-F
KD-213	ESRD	63	male	21.8549	SAMN08918322	KD-213-S	KD-213-F
KD-214	ESRD	67	female	17.301	SAMN08918323	KD-214-S	KD-214-F
KD-215	ESRD	52	male	25.6747	SAMN08918324	KD-215-S	KD-215-F
KD-216	ESRD	52	female	19.4531	SAMN08918325	KD-216-S	KD-216-F
KD-217	ESRD	42	male	21.6296	SAMN08918326	KD-217-S	KD-217-F
KD-218	ESRD	59	male	26.5731	SAMN08918327	KD-218-S	KD-218-F
KD-219	ESRD	34	female	22.7688	SAMN08918328	KD-219-S	KD-219-F
KD-220	ESRD	37	male	28.4082	SAMN08918329	KD-220-S	KD-220-F
KD-221	ESRD	35	male	22.8571	SAMN08918330	KD-221-S	KD-221-F
KD-222	ESRD	34	female	20.475	SAMN08918331	KD-222-S	KD-222-F
KD-223	ESRD	51	male	24.6914	SAMN08918332	KD-223-S	KD-223-F

## Sheet: ST2
Supplementary Table 2 | Detailed information of 106 nonredundant genomes
Reference genome	Genome number	NCBI accession	Taxonomic classification
			phylum	subphylum	class	order	family	genus	species
GCA_000261425	1	GCA_000261425.2	Ascomycota	Pezizomycotina(filamentous fungus)	Dothideomycetes	Capnodiales	Cladosporiaceae	Cladosporium	Cladosporium sphaerospermum
GCA_000263175	1	GCA_000263175.2	Ascomycota	Pezizomycotina(filamentous fungus)	Dothideomycetes	Pleosporales	Pleosporales_unclassified	Pleosporales_unclassified	Pleosporales sp. UM 1110 2012
GCA_000294735	1	GCA_000294735.1	Ascomycota	Pezizomycotina(filamentous fungus)	Dothideomycetes	Dothideales	Saccotheciaceae	Aureobasidium	Aureobasidium pullulans
GCA_000359685	1	GCA_000359685.2	Ascomycota	Pezizomycotina(filamentous fungus)	Dothideomycetes	Pleosporales	Cucurbitariaceae	Pyrenochaeta	Pyrenochaeta sp. UM 256
GCA_000611715	1	GCA_000611715.1	Ascomycota	Pezizomycotina(filamentous fungus)	Dothideomycetes	Venturiales	Sympoventuriaceae	Ochroconis	Ochroconis constricta
GCA_000721785	51	GCA_000721785.1;GCA_001678115.1;GCA_003574545.1;GCA_004917105.1;GCA_004917115.1;GCA_004917135.1;GCA_004917145.1;GCA_004917155.1;GCA_004917165.1;GCA_004917185.1;GCA_004917205.1;GCA_004917225.1;GCA_004917255.1;GCA_004917275.1;GCA_004917305.1;GCA_004917335.1;GCA_004917355.1;GCA_004917375.1;GCA_004917385.1;GCA_004917415.1;GCA_004917425.1;GCA_004917435.1;GCA_004917445.1;GCA_004917495.1;GCA_004917505.1…	Ascomycota	Pezizomycotina(filamentous fungus)	Dothideomycetes	Dothideales	Saccotheciaceae	Aureobasidium	Aureobasidium pullulans
GCA_000817285	1	GCA_000817285.1	Ascomycota	Pezizomycotina(filamentous fungus)	Dothideomycetes	Pleosporales	Pleosporaceae	Curvularia	Curvularia papendorfii
GCA_002127715	4	GCA_000410955.1;GCA_002127715.1;GCA_003704675.1;GCA_003704685.1	Ascomycota	Pezizomycotina(filamentous fungus)	Dothideomycetes	Capnodiales	Teratosphaeriaceae	Hortaea	Hortaea werneckii
GCA_003016335	41	GCA_000603925.1;GCA_002975495.1;GCA_002975505.1;GCA_002975535.1;GCA_002975555.1;GCA_002975575.1;GCA_002975595.1;GCA_002975615.1;GCA_002975635.1;GCA_002975655.1;GCA_002975665.1;GCA_002975685.1;GCA_002975705.1;GCA_002975725.1;GCA_002975755.1;GCA_002975775.1;GCA_002975795.1;GCA_002975815.1;GCA_002975825.1;GCA_002975845.1;GCA_002975875.1;GCA_002975895.1;GCA_002975915.1;GCA_002975935.1;GCA_002975955.1…	Ascomycota	Pezizomycotina(filamentous fungus)	Dothideomycetes	Pleosporales	Corynesporascaceae	Corynespora	Corynespora cassiicola
GCA_003336255	1	GCA_003336255.1	Ascomycota	Pezizomycotina(filamentous fungus)	Dothideomycetes	Dothideales	Saccotheciaceae	Aureobasidium	Aureobasidium pullulans
GCA_003666085	1	GCA_003666085.1	Ascomycota	Pezizomycotina(filamentous fungus)	Dothideomycetes	Capnodiales	Mycosphaerellaceae	Pallidocercospora	Pallidocercospora crystallina
GCA_003704575	5	GCA_003704345.1;GCA_003704355.1;GCA_003704375.1;GCA_003704385.1;GCA_003704575.1	Ascomycota	Pezizomycotina(filamentous fungus)	Dothideomycetes	Capnodiales	Teratosphaeriaceae	Hortaea	Hortaea werneckii
GCA_003704615	3	GCA_003704585.1;GCA_003704595.1;GCA_003704615.1	Ascomycota	Pezizomycotina(filamentous fungus)	Dothideomycetes	Capnodiales	Teratosphaeriaceae	Hortaea	Hortaea werneckii
GCA_003704645	1	GCA_003704645.1	Ascomycota	Pezizomycotina(filamentous fungus)	Dothideomycetes	Capnodiales	Teratosphaeriaceae	Hortaea	Hortaea werneckii
GCA_004917485	1	GCA_004917485.1	Ascomycota	Pezizomycotina(filamentous fungus)	Dothideomycetes	Dothideales	Saccotheciaceae	Aureobasidium	Aureobasidium pullulans
GCA_000002655	13	GCA_000002655.1;GCA_000150145.1;GCA_000225625.2;GCA_000225645.2;GCA_000731615.1;GCA_001029325.1;GCA_001599455.1;GCA_001643655.1;GCA_001643665.1;GCA_001715275.2;GCA_002234955.1;GCA_002234985.1;GCA_005768625.2	Ascomycota	Pezizomycotina(filamentous fungus)	Eurotiomycetes	Eurotiales	Aspergillaceae	Aspergillus	Aspergillus fumigatus
GCA_000149585	1	GCA_000149585.1	Ascomycota	Pezizomycotina(filamentous fungus)	Eurotiomycetes	Onygenales	Ajellomycetaceae	Histoplasma	Histoplasma capsulatum
GCA_000150735	4	GCA_000150475.2;GCA_000150735.2;GCA_001713645.1;GCA_001713695.1	Ascomycota	Pezizomycotina(filamentous fungus)	Eurotiomycetes	Onygenales	Onygenales_unclassified	Paracoccidioides	Paracoccidioides brasiliensis
GCA_000151005	5	GCA_000150115.1;GCA_000151005.2;GCA_000151035.1;GCA_000170615.1;GCA_000313325.1	Ascomycota	Pezizomycotina(filamentous fungus)	Eurotiomycetes	Onygenales	Ajellomycetaceae	Histoplasma	Histoplasma capsulatum
GCA_000315175	1	GCA_000315175.1	Ascomycota	Pezizomycotina(filamentous fungus)	Eurotiomycetes	Chaetothyriales	Herpotrichiellaceae	Herpotrichiellaceae_unclassified	Herpotrichiellaceae sp. UM238
GCA_000365165	1	GCA_000365165.2	Ascomycota	Pezizomycotina(filamentous fungus)	Eurotiomycetes	Chaetothyriales	Herpotrichiellaceae	Cladophialophora	Cladophialophora carrionii
GCA_000798695	1	GCA_000798695.1	Ascomycota	Pezizomycotina(filamentous fungus)	Eurotiomycetes	Chaetothyriales	Herpotrichiellaceae	Exophiala	Exophiala xenobiotica
GCA_000835435	1	GCA_000835435.1	Ascomycota	Pezizomycotina(filamentous fungus)	Eurotiomycetes	Chaetothyriales	Herpotrichiellaceae	Phialophora	Phialophora americana
GCA_000835455	3	GCA_000835455.1;GCA_001642475.1;GCA_001646965.1	Ascomycota	Pezizomycotina(filamentous fungus)	Eurotiomycetes	Chaetothyriales	Herpotrichiellaceae	Fonsecaea	Fonsecaea pedrosoi
GCA_000835495	2	GCA_000785585.1;GCA_000835495.1	Ascomycota	Pezizomycotina(filamentous fungus)	Eurotiomycetes	Chaetothyriales	Herpotrichiellaceae	Cladophialophora	Cladophialophora immunda
GCA_000835505	2	GCA_000835505.1;GCA_001599535.1	Ascomycota	Pezizomycotina(filamentous fungus)	Eurotiomycetes	Chaetothyriales	Herpotrichiellaceae	Exophiala	Exophiala xenobiotica
GCA_000835515	1	GCA_000835515.1	Ascomycota	Pezizomycotina(filamentous fungus)	Eurotiomycetes	Chaetothyriales	Herpotrichiellaceae	Exophiala	Exophiala oligosperma
GCA_000943775	2	GCA_000943765.1;GCA_000943775.1	Ascomycota	Pezizomycotina(filamentous fungus)	Eurotiomycetes	Eurotiales	Aspergillaceae	Penicillium	Penicillium capsulatum
GCA_001651445	12	GCA_000151425.1;GCA_000616765.1;GCA_000616805.1;GCA_000616825.1;GCA_000616845.1;GCA_000616905.1;GCA_000616945.1;GCA_000616965.1;GCA_000616985.1;GCA_000622995.1;GCA_000812105.1;GCA_001651445.1	Ascomycota	Pezizomycotina(filamentous fungus)	Eurotiomycetes	Onygenales	Arthrodermataceae	Trichophyton	Trichophyton rubrum
GCA_001700775	1	GCA_001700775.1	Ascomycota	Pezizomycotina(filamentous fungus)	Eurotiomycetes	Chaetothyriales	Herpotrichiellaceae	Cladophialophora	Cladophialophora carrionii
GCA_002099365	1	GCA_002099365.1	Ascomycota	Pezizomycotina(filamentous fungus)	Eurotiomycetes	Chaetothyriales	Herpotrichiellaceae	Phialophora	Phialophora verrucosa
GCA_002110485	1	GCA_002110485.1	Ascomycota	Pezizomycotina(filamentous fungus)	Eurotiomycetes	Onygenales	Ajellomycetaceae	Emergomyces	Emergomyces orientalis
GCA_002234965	2	GCA_002234965.2;GCA_002234975.2	Ascomycota	Pezizomycotina(filamentous fungus)	Eurotiomycetes	Eurotiales	Aspergillaceae	Aspergillus	Aspergillus turcosus
GCA_002237265	1	GCA_002237265.2	Ascomycota	Pezizomycotina(filamentous fungus)	Eurotiomycetes	Eurotiales	Aspergillaceae	Aspergillus	Aspergillus thermomutatus
GCA_003069565	1	GCA_003069565.1	Ascomycota	Pezizomycotina(filamentous fungus)	Eurotiomycetes	Eurotiales	Aspergillaceae	Aspergillus	Aspergillus fumigatus
GCA_003118255	5	GCA_003118255.1;GCA_003664385.1;GCA_003664425.1;GCA_003664455.1;GCA_003664465.1	Ascomycota	Pezizomycotina(filamentous fungus)	Eurotiomycetes	Onygenales	Arthrodermataceae	Trichophyton	Trichophyton mentagrophytes
GCA_003206225	10	GCA_001883805.1;GCA_003206225.1;GCA_003206275.1;GCA_003206295.1;GCA_003206765.1;GCA_003206785.1;GCA_003206805.1;GCA_003206875.1;GCA_003206885.1;GCA_003417775.1	Ascomycota	Pezizomycotina(filamentous fungus)	Eurotiomycetes	Onygenales	Ajellomycetaceae	Blastomyces	Blastomyces percursus
GCA_003614865	1	GCA_003614865.1	Ascomycota	Pezizomycotina(filamentous fungus)	Eurotiomycetes	Chaetothyriales	Trichomeriaceae	Arthrocladium	Arthrocladium fulminans
GCA_009017415	67	GCA_000006275.2;GCA_000952835.1;GCA_001576635.1;GCA_001576645.1;GCA_001576655.1;GCA_001576715.1;GCA_001576725.1;GCA_001576735.1;GCA_001576745.1;GCA_001576795.1;GCA_001695535.1;GCA_002217615.1;GCA_002217635.1;GCA_002443195.2;GCA_002443215.2;GCA_002456175.2;GCA_002864195.1;GCA_003709025.1;GCA_003711285.1;GCA_003711305.1;GCA_003711315.1;GCA_003711345.1;GCA_003711355.1;GCA_003711385.1;GCA_003953485.1…	Ascomycota	Pezizomycotina(filamentous fungus)	Eurotiomycetes	Eurotiales	Aspergillaceae	Aspergillus	Aspergillus flavus
GCA_009650675	7	GCA_000001985.1;GCA_000227055.2;GCA_000750115.1;GCA_003971505.1;GCA_006111635.1;GCA_009556855.1;GCA_009650675.1	Ascomycota	Pezizomycotina(filamentous fungus)	Eurotiomycetes	Eurotiales	Trichocomaceae	Talaromyces	Talaromyces marneffei
GCA_010882955	9	GCA_000836115.1;GCA_010882955.1;GCA_010882975.1;GCA_010882995.1;GCA_010883305.1;GCA_010883315.1;GCA_010883335.1;GCA_010883385.1;GCA_010883435.1	Ascomycota	Pezizomycotina(filamentous fungus)	Eurotiomycetes	Chaetothyriales	Herpotrichiellaceae	Exophiala	Exophiala spinifera
GCA_900092765	2	GCA_000835475.1;GCA_900092765.1	Ascomycota	Pezizomycotina(filamentous fungus)	Eurotiomycetes	Chaetothyriales	Herpotrichiellaceae	Cladophialophora	Cladophialophora bantiana
GCA_001477535	3	GCA_000333975.2;GCA_001477535.1;GCA_002571455.1	Ascomycota	Pezizomycotina(filamentous fungus)	Pneumocystidomycetes	Pneumocystidales	Pneumocystidaceae	Pneumocystis	Pneumocystis jirovecii
GCA_000026945	3	GCA_000026945.1;GCA_000647555.1;GCA_000647575.1	Ascomycota	Saccharomycotina(yeast)	Saccharomycetes	Saccharomycetales	Debaryomycetaceae	Candida	Candida dubliniensis
GCA_000182765	8	GCA_000182765.2;GCA_000982555.2;GCA_000982675.1;GCA_004026285.1;GCA_004026445.1;GCA_008764215.1;GCA_011316035.1;GCA_900004165.1	Ascomycota	Saccharomycotina(yeast)	Saccharomycetes	Saccharomycetales	Debaryomycetaceae	Candida	Candida parapsilosis
GCA_000227115	1	GCA_000227115.2	Ascomycota	Saccharomycotina(yeast)	Saccharomycetes	Saccharomycetales	Saccharomycetaceae	Naumovozyma	Naumovozyma dairenensis
GCA_000315875	4	GCA_000304155.1;GCA_000315875.1;GCA_004334915.1;GCA_900002835.2	Ascomycota	Saccharomycotina(yeast)	Saccharomycetes	Saccharomycetales	Debaryomycetaceae	Candida	Candida orthopsilosis
GCA_001005365	1	GCA_001005365.1	Ascomycota	Saccharomycotina(yeast)	Saccharomycetes	Saccharomycetales	Debaryomycetaceae	Candida	Candida sp. LDI48194
GCA_001599195	4	GCA_001599195.1;GCA_001983305.1;GCA_003205855.1;GCA_004195225.1	Ascomycota	Saccharomycotina(yeast)	Saccharomycetes	Saccharomycetales	Phaffomycetaceae	Cyberlindnera	Cyberlindnera fabianii
GCA_002079115	13	GCA_000166955.1;GCA_002079055.1;GCA_002079085.1;GCA_002079115.1;GCA_002079145.1;GCA_002079175.1;GCA_004352945.1;GCA_004352955.1;GCA_004352965.1;GCA_004353035.1;GCA_004353095.1;GCA_004353105.1;GCA_009805645.1	Ascomycota	Saccharomycotina(yeast)	Saccharomycetes	Saccharomycetales	Saccharomycetaceae	Saccharomyces	Saccharomyces paradoxus
GCA_002219185	16	GCA_000002545.2;GCA_000497105.2;GCA_001466525.1;GCA_001466535.1;GCA_001466565.1;GCA_001466575.1;GCA_001466635.1;GCA_001466685.1;GCA_002219185.1;GCA_002219195.1;GCA_002259835.1;GCA_004332445.1;GCA_004332455.1;GCA_004332465.1;GCA_900096545.1;GCA_900166875.1	Ascomycota	Saccharomycotina(yeast)	Saccharomycetes	Saccharomycetales	Saccharomycetaceae	Nakaseomyces	[Candida] glabrata
GCA_002926055	2	GCA_002926055.1;GCA_011426285.1	Ascomycota	Saccharomycotina(yeast)	Saccharomycetes	Saccharomycetales	Metschnikowiaceae	Clavispora	[Candida] haemulonis
GCA_002926085	2	GCA_002926085.1;GCA_011426315.1	Ascomycota	Saccharomycotina(yeast)	Saccharomycetes	Saccharomycetales	Metschnikowiaceae	Clavispora	[Candida] duobushaemulonis
GCA_002933435	2	GCA_002933435.1;GCA_003013735.1	Ascomycota	Saccharomycotina(yeast)	Saccharomycetes	Saccharomycetales	Metschnikowiaceae	Clavispora	[Candida] pseudohaemulonis
GCA_003054445	10	GCA_000286515.1;GCA_000764455.1;GCA_000787615.1;GCA_001983325.1;GCA_002166775.1;GCA_002798095.1;GCA_003033855.1;GCA_003054405.1;GCA_003054445.1;GCA_003705515.2	Ascomycota	Saccharomycotina(yeast)	Saccharomycetes	Saccharomycetales	Pichiaceae	Pichia	Pichia kudriavzevii
GCA_003276085	807	GCA_000146045.2;GCA_000149365.1;GCA_000151485.1;GCA_000181435.1;GCA_000182075.2;GCA_000182095.2;GCA_000182175.1;GCA_000182315.2;GCA_000190195.1;GCA_000190215.1;GCA_000190235.1;GCA_000190255.1;GCA_000192375.1;GCA_000192455.1;GCA_000192495.1;GCA_000192515.1;GCA_000192535.1;GCA_000192555.1;GCA_000209265.1;GCA_000209285.1;GCA_000209305.1;GCA_000209345.1;GCA_000209365.1;GCA_000218975.1;GCA_000234495.1…	Ascomycota	Saccharomycotina(yeast)	Saccharomycetes	Saccharomycetales	Saccharomycetaceae	Saccharomyces	Saccharomyces cerevisiae
GCA_003571375	1	GCA_003571375.1	Ascomycota	Saccharomycotina(yeast)	Saccharomycetes	Saccharomycetales	Dipodascaceae	Yarrowia	Yarrowia lipolytica
GCA_003705465	2	GCA_003339405.1;GCA_003705465.1	Ascomycota	Saccharomycotina(yeast)	Saccharomycetes	Saccharomycetales	Pichiaceae	Pichia	Pichia norvegensis
GCA_003708665	2	GCA_001447935.2;GCA_003708665.2	Ascomycota	Saccharomycotina(yeast)	Saccharomycetes	Saccharomycetales	Debaryomycetaceae	Debaryomyces	Debaryomyces fabryi
GCA_005890775	52	GCA_000149445.2;GCA_000182965.3;GCA_000447455.1;GCA_000447475.1;GCA_000447495.1;GCA_000447515.1;GCA_000447535.1;GCA_000447555.1;GCA_000447575.1;GCA_000447595.1;GCA_000447615.1;GCA_000447635.1;GCA_000691765.2;GCA_000773725.1;GCA_000773735.1;GCA_000773745.1;GCA_000773755.1;GCA_000773805.1;GCA_000773825.1;GCA_000773845.1;GCA_000774085.1;GCA_000775445.1;GCA_000775455.1;GCA_000775465.1;GCA_000775505.1…	Ascomycota	Saccharomycotina(yeast)	Saccharomycetes	Saccharomycetales	Debaryomycetaceae	Candida	Candida albicans
GCA_007168705	40	GCA_001049995.1;GCA_001189475.1;GCA_002759435.2;GCA_002775015.1;GCA_003013715.2;GCA_003014415.1;GCA_004287075.1;GCA_005234155.1;GCA_007168705.1;GCA_008275145.1;GCA_008729165.1;GCA_008729175.1;GCA_008729195.1;GCA_008729205.1;GCA_008729255.1;GCA_008729275.1;GCA_009602605.1;GCA_902703435.1;GCA_902703445.1;GCA_902703455.1;GCA_902703465.1;GCA_902703475.1;GCA_902703485.1;GCA_902703495.1;GCA_902703505.1…	Ascomycota	Saccharomycotina(yeast)	Saccharomycetes	Saccharomycetales	Metschnikowiaceae	Clavispora	[Candida] auris
GCA_008704595	1	GCA_008704595.1	Ascomycota	Saccharomycotina(yeast)	Saccharomycetes	Saccharomycetales	Saccharomycetales_unclassified	Diutina	Diutina rugosa
GCA_009498055	30	GCA_000003835.1;GCA_000410855.1;GCA_001673695.2;GCA_003675435.1;GCA_003675455.1;GCA_003675475.1;GCA_003675495.1;GCA_003675505.1;GCA_003675535.1;GCA_003675555.1;GCA_003675575.1;GCA_003675595.1;GCA_003675615.1;GCA_003675625.1;GCA_003675655.1;GCA_003675665.1;GCA_003675685.1;GCA_003675715.1;GCA_003675725.1;GCA_003675755.1;GCA_003675775.1;GCA_003675795.1;GCA_003675805.1;GCA_003675835.1;GCA_004026375.1…	Ascomycota	Saccharomycotina(yeast)	Saccharomycetes	Saccharomycetales	Metschnikowiaceae	Clavispora	Clavispora lusitaniae
GCA_009663155	1	GCA_009663155.1	Ascomycota	Saccharomycotina(yeast)	Saccharomycetes	Saccharomycetales	Saccharomycetaceae	Saccharomyces	Saccharomyces cerevisiae
GCA_900290405	1	GCA_900290405.1	Ascomycota	Saccharomycotina(yeast)	Saccharomycetes	Saccharomycetales	Saccharomycetaceae	Saccharomyces	Saccharomyces jurei
GCA_900537225	20	GCA_000002525.1;GCA_000590845.2;GCA_000613145.2;GCA_001307795.1;GCA_001761485.1;GCA_003054305.1;GCA_003054345.1;GCA_003054365.1;GCA_003243785.1;GCA_003367845.1;GCA_003367865.1;GCA_003367925.1;GCA_003367945.1;GCA_003367965.1;GCA_003571385.1;GCA_003698155.1;GCA_009194645.1;GCA_009372015.1;GCA_900087985.1;GCA_900537225.1	Ascomycota	Saccharomycotina(yeast)	Saccharomycetes	Saccharomycetales	Dipodascaceae	Yarrowia	Yarrowia lipolytica
GCA_000961545	4	GCA_000474925.1;GCA_000961545.1;GCA_002837075.1;GCA_002941045.1	Ascomycota	Saccharomycotina(yeast)	Sordariomycetes	Ophiostomatales	Ophiostomataceae	Sporothrix	Sporothrix schenckii
GCA_001021365	4	GCA_000730325.1;GCA_000732565.1;GCA_000732765.1;GCA_001021365.1	Ascomycota	Saccharomycotina(yeast)	Sordariomycetes	Hypocreales	Stachybotryaceae	Stachybotrys	Stachybotrys chartarum
GCA_001275765	4	GCA_001275765.2;GCA_009859445.1;GCA_009861465.1;GCA_009861565.1	Ascomycota	Saccharomycotina(yeast)	Sordariomycetes	Sordariales	Sordariales_unclassified	Madurella	Madurella mycetomatis
GCA_001630435	2	GCA_001630435.1;GCA_001630445.1	Ascomycota	Saccharomycotina(yeast)	Sordariomycetes	Ophiostomatales	Ophiostomataceae	Sporothrix	Sporothrix globosa
GCA_001653205	6	GCA_001468795.1;GCA_001653205.1;GCA_001653265.1;GCA_003144605.1;GCA_004026395.1;GCA_004026455.1	Ascomycota	Saccharomycotina(yeast)	Sordariomycetes	Hypocreales	Ophiocordycipitaceae	Purpureocillium	Purpureocillium lilacinum
GCA_002158515	2	GCA_000732125.1;GCA_002158515.1	Ascomycota	Saccharomycotina(yeast)	Sordariomycetes	Microascales	Microascaceae	Scedosporium	Scedosporium apiospermum
GCA_002221725	1	GCA_002221725.1	Ascomycota	Saccharomycotina(yeast)	Sordariomycetes	Microascales	Microascaceae	Scedosporium	Scedosporium boydii
GCA_002276285	1	GCA_002276285.1	Ascomycota	Saccharomycotina(yeast)	Sordariomycetes	Microascales	Microascaceae	Lomentospora	Lomentospora prolificans
GCA_900067095	13	GCA_001705295.1;GCA_002234285.1;GCA_003123625.1;GCA_003290285.1;GCA_003615215.1;GCA_003704875.1;GCA_003704885.1;GCA_003704895.1;GCA_003704965.1;GCA_003705095.1;GCA_003709405.1;GCA_900029915.1;GCA_900067095.1	Ascomycota	Saccharomycotina(yeast)	Sordariomycetes	Hypocreales	Nectriaceae	Fusarium	Fusarium proliferatum
GCA_001264815	1	GCA_001264815.1	Basidiomycota	Basidiomycota	Malasseziomycetes	Malasseziales	Malasseziaceae	Malassezia	Malassezia globosa
GCA_001264885	1	GCA_001264885.1	Basidiomycota	Basidiomycota	Malasseziomycetes	Malasseziales	Malasseziaceae	Malassezia	Malassezia yamatoensis
GCA_001600795	2	GCA_001264785.1;GCA_001600795.1	Basidiomycota	Basidiomycota	Malasseziomycetes	Malasseziales	Malasseziaceae	Malassezia	Malassezia japonica
GCA_003290485	4	GCA_001264725.1;GCA_001264765.1;GCA_003290485.1;GCA_003691605.1	Basidiomycota	Basidiomycota	Malasseziomycetes	Malasseziales	Malasseziaceae	Malassezia	Malassezia restricta
GCA_009938135	9	GCA_001264865.1;GCA_001264875.1;GCA_001264895.1;GCA_001265045.1;GCA_001265055.1;GCA_001265065.1;GCA_002549865.1;GCA_002551515.1;GCA_009938135.1	Basidiomycota	Basidiomycota	Malasseziomycetes	Malasseziales	Malasseziaceae	Malassezia	Malassezia furfur
GCA_010232095	4	GCA_000181695.1;GCA_001264795.1;GCA_001264805.1;GCA_010232095.1	Basidiomycota	Basidiomycota	Malasseziomycetes	Malasseziales	Malasseziaceae	Malassezia	Malassezia globosa
GCA_900149155	9	GCA_000349305.2;GCA_001264705.1;GCA_001264715.1;GCA_001264925.1;GCA_900149135.1;GCA_900149145.1;GCA_900149155.1;GCA_900149165.1;GCA_900149175.1	Basidiomycota	Basidiomycota	Malasseziomycetes	Malasseziales	Malasseziaceae	Malassezia	Malassezia sympodialis
GCA_000149385	3	GCA_000091045.1;GCA_000149385.1;GCA_002216205.1	Basidiomycota	Basidiomycota	Tremellomycetes	Tremellales	Cryptococcaceae	Cryptococcus	Cryptococcus neoformans
GCA_000299215	4	GCA_000293215.1;GCA_000299215.2;GCA_001972365.1;GCA_004026345.1	Basidiomycota	Basidiomycota	Tremellomycetes	Trichosporonales	Trichosporonaceae	Trichosporon	Trichosporon asahii
GCA_001752625	2	GCA_001752625.1;GCA_004023515.1	Basidiomycota	Basidiomycota	Tremellomycetes	Trichosporonales	Trichosporonaceae	Trichosporon	Trichosporon inkin
GCA_011057565	63	GCA_000149245.3;GCA_002215705.1;GCA_002215745.1;GCA_002215755.1;GCA_002215765.1;GCA_002215775.1;GCA_002215825.1;GCA_002215835.1;GCA_002215855.1;GCA_002215885.1;GCA_002216725.1;GCA_002217545.1;GCA_002220035.1;GCA_002220045.1;GCA_002220445.1;GCA_002221985.1;GCA_002222015.1;GCA_002222025.1;GCA_002222095.1;GCA_002222115.1;GCA_002222135.1;GCA_002222145.1;GCA_002222155.1;GCA_002222165.1;GCA_002222215.1…	Basidiomycota	Basidiomycota	Tremellomycetes	Tremellales	Cryptococcaceae	Cryptococcus	Cryptococcus neoformans
GCA_000149305	5	GCA_000149305.1;GCA_000697155.1;GCA_000738585.1;GCA_000738595.1;GCA_000738605.1	Mucoromycota	Mucoromycota	Mucoromycetes	Mucorales	Rhizopodaceae	Rhizopus	Rhizopus delemar
GCA_000587855	2	GCA_000587855.1;GCA_000697435.1	Mucoromycota	Mucoromycota	Mucoromycetes	Mucorales	Mucoraceae	Mucor	Mucor irregularis
GCA_000696895	1	GCA_000696895.1	Mucoromycota	Mucoromycota	Mucoromycetes	Mucorales	Mucoraceae	Mucor	Mucor velutinosus
GCA_000696975	1	GCA_000696975.1	Mucoromycota	Mucoromycota	Mucoromycetes	Mucorales	Mucoraceae	Apophysomyces	Apophysomyces trapeziformis
GCA_000697055	1	GCA_000697055.1	Mucoromycota	Mucoromycota	Mucoromycetes	Mucorales	Saksenaeaceae	Saksenaea	Saksenaea vasiformis
GCA_000697215	2	GCA_000697215.1;GCA_000697315.1	Mucoromycota	Mucoromycota	Mucoromycetes	Mucorales	Cunninghamellaceae	Cunninghamella	Cunninghamella bertholletiae
GCA_000697235	1	GCA_000697235.1	Mucoromycota	Mucoromycota	Mucoromycetes	Mucorales	Mucoraceae	Cokeromyces	Cokeromyces recurvatus
GCA_000697275	1	GCA_000697275.1	Mucoromycota	Mucoromycota	Mucoromycetes	Mucorales	Rhizopodaceae	Rhizopus	Rhizopus microsporus
GCA_000697295	1	GCA_000697295.1	Mucoromycota	Mucoromycota	Mucoromycetes	Mucorales	Mucoraceae	Mucor	Mucor indicus
GCA_000697355	1	GCA_000697355.1	Mucoromycota	Mucoromycota	Mucoromycetes	Mucorales	Syncephalastraceae	Syncephalastrum	Syncephalastrum monosporum
GCA_000697495	1	GCA_000697495.1	Mucoromycota	Mucoromycota	Mucoromycetes	Mucorales	Saksenaeaceae	Saksenaea	Saksenaea oblongispora
GCA_000697725	26	GCA_000696915.1;GCA_000697075.1;GCA_000697095.1;GCA_000697115.1;GCA_000697135.1;GCA_000697195.1;GCA_000697605.1;GCA_000697725.1;GCA_011800955.1;GCA_011800985.1;GCA_011801035.1;GCA_011801055.1;GCA_011801305.1;GCA_011801335.1;GCA_011801385.1;GCA_011801495.1;GCA_011801505.1;GCA_011801555.1;GCA_011801575.1;GCA_011801605.1;GCA_011801645.1;GCA_011801675.1;GCA_011801705.1;GCA_011801725.1;GCA_011801785.1…	Mucoromycota	Mucoromycota	Mucoromycetes	Mucorales	Rhizopodaceae	Rhizopus	Rhizopus oryzae
GCA_000723665	3	GCA_000697175.1;GCA_000697475.1;GCA_000723665.1	Mucoromycota	Mucoromycota	Mucoromycetes	Mucorales	Lichtheimiaceae	Lichtheimia	Lichtheimia corymbifera
GCA_000945115	3	GCA_000697395.1;GCA_000738555.1;GCA_000945115.1	Mucoromycota	Mucoromycota	Mucoromycetes	Mucorales	Lichtheimiaceae	Lichtheimia	Lichtheimia ramosa
GCA_001599575	4	GCA_000401635.1;GCA_000696935.1;GCA_001276145.1;GCA_001599575.1	Mucoromycota	Mucoromycota	Mucoromycetes	Mucorales	Mucoraceae	Mucor	Mucor circinelloides
GCA_002105135	2	GCA_000696955.1;GCA_002105135.1	Mucoromycota	Mucoromycota	Mucoromycetes	Mucorales	Syncephalastraceae	Syncephalastrum	Syncephalastrum racemosum
GCA_002708625	2	GCA_002083745.1;GCA_002708625.1	Mucoromycota	Mucoromycota	Mucoromycetes	Mucorales	Rhizopodaceae	Rhizopus	Rhizopus microsporus
GCA_002749535	1	GCA_002749535.1	Mucoromycota	Mucoromycota	Mucoromycetes	Mucorales	Mucoraceae	Apophysomyces	Apophysomyces variabilis
GCA_006680115	8	GCA_000325505.1;GCA_000738565.1;GCA_000825725.1;GCA_002083735.1;GCA_006680115.1;GCA_011762625.1;GCA_011762635.1;GCA_900000135.1	Mucoromycota	Mucoromycota	Mucoromycetes	Mucorales	Rhizopodaceae	Rhizopus	Rhizopus microsporus
GCA_010203745	1	GCA_010203745.1	Mucoromycota	Mucoromycota	Mucoromycetes	Mucorales	Mucoraceae	Mucor	Mucor circinelloides

## Sheet: ST3
Supplementary Table 3 | Detailed information of the 41 differential taxa identified by LEfSe analysis
Taxa	Taxonomy level	Avg. abun. HC (%)	Avg. abun. ESRD (%)	log10 (LDA score)	p-value (Kruskal-Wallis test)	Enriched in
k__fungi.p__Ascomycota.c__Dothideomycetes	class	5.00936	6.44251	4.01337	0.0116632	CKD
k__fungi.p__Ascomycota.c__Dothideomycetes.o__Capnodiales	order	4.41408	5.71017	3.96991	0.00592781	CKD
k__fungi.p__Ascomycota.c__Dothideomycetes.o__Capnodiales.f__Teratosphaeriaceae	family	2.66733	5.60106	4.16529	0.000400967	CKD
k__fungi.p__Ascomycota.c__Dothideomycetes.o__Capnodiales.f__Teratosphaeriaceae.g__Hortaea	genus	2.66733	5.60106	4.16529	0.000400967	CKD
k__fungi.p__Ascomycota.c__Dothideomycetes.o__Capnodiales.f__Teratosphaeriaceae.g__Hortaea.s__Hortaea_werneckii	species	2.66733	5.60106	4.16529	0.000400967	CKD
k__fungi.p__Ascomycota.c__Dothideomycetes.o__Pleosporales.f__Pleosporaceae	family	0.0868995	0.208925	3.00688	0.0402795	CKD
k__fungi.p__Ascomycota.c__Dothideomycetes.o__Pleosporales.f__Pleosporaceae.g__Curvularia	genus	0.0868995	0.208925	3.02264	0.0402795	CKD
k__fungi.p__Ascomycota.c__Dothideomycetes.o__Pleosporales.f__Pleosporaceae.g__Curvularia.s__Curvularia_papendorfii	species	0.0868995	0.208925	3.01277	0.0402795	CKD
k__fungi.p__Ascomycota.c__Eurotiomycetes	class	14.7985	20.1302	4.49643	0.0449294	CKD
k__fungi.p__Ascomycota.c__Eurotiomycetes.o__Chaetothyriales.f__Herpotrichiellaceae.g__Cladophialophora.s__Cladophialophora_immunda	species	0.0964646	0.325629	3.10348	0.000325713	CKD
k__fungi.p__Ascomycota.c__Eurotiomycetes.o__Chaetothyriales.f__Herpotrichiellaceae.g__Exophiala	genus	1.73536	3.4511	3.94224	0.00520861	CKD
k__fungi.p__Ascomycota.c__Eurotiomycetes.o__Chaetothyriales.f__Herpotrichiellaceae.g__Exophiala.s__Exophiala_spinifera	species	1.71044	3.35764	3.92671	0.00889531	CKD
k__fungi.p__Ascomycota.c__Eurotiomycetes.o__Chaetothyriales.f__Herpotrichiellaceae.g__Phialophora.s__Phialophora_americana	species	0.199649	0.583245	3.31077	0.00613214	CKD
k__fungi.p__Ascomycota.c__Eurotiomycetes.o__Eurotiales	order	2.54906	4.14046	4.0356	0.00233917	CKD
k__fungi.p__Ascomycota.c__Eurotiomycetes.o__Eurotiales.f__Aspergillaceae	family	2.5333	4.13634	4.04242	0.00223313	CKD
k__fungi.p__Ascomycota.c__Eurotiomycetes.o__Eurotiales.f__Aspergillaceae.g__Aspergillus	genus	1.54747	3.6224	4.01156	0.00104941	CKD
k__fungi.p__Ascomycota.c__Eurotiomycetes.o__Eurotiales.f__Aspergillaceae.g__Aspergillus.s__Aspergillus_fumigatus	species	0.332412	1.13123	3.6102	0.000854158	CKD
k__fungi.p__Ascomycota.c__Eurotiomycetes.o__Onygenales	order	1.71931	3.14264	3.93505	0.0033206	CKD
k__fungi.p__Ascomycota.c__Eurotiomycetes.o__Onygenales.f__Ajellomycetaceae	family	0.936411	1.17732	3.38121	0.0275822	CKD
k__fungi.p__Ascomycota.c__Eurotiomycetes.o__Onygenales.f__Ajellomycetaceae.g__Emergomyces	genus	0.126538	0.462896	3.28021	0.00408739	CKD
k__fungi.p__Ascomycota.c__Eurotiomycetes.o__Onygenales.f__Ajellomycetaceae.g__Emergomyces.s__Emergomyces_orientalis	species	0.126538	0.462896	3.29333	0.00408739	CKD
k__fungi.p__Ascomycota.c__Eurotiomycetes.o__Onygenales.f__Arthrodermataceae	family	0.420674	1.66361	3.83158	0.00419349	CKD
k__fungi.p__Ascomycota.c__Eurotiomycetes.o__Onygenales.f__Arthrodermataceae.g__Trichophyton	genus	0.420674	1.66361	3.82251	0.00419349	CKD
k__fungi.p__Ascomycota.c__Eurotiomycetes.o__Onygenales.f__Arthrodermataceae.g__Trichophyton.s__Trichophyton_rubrum	species	0.420674	1.66058	3.82497	0.00429461	CKD
k__fungi.p__Ascomycota.c__Saccharomycetes.o__Saccharomycetales.f__Debaryomycetaceae.g__Candida	genus	3.93153	6.45538	4.19723	0.0340901	CKD
k__fungi.p__Ascomycota.c__Saccharomycetes.o__Saccharomycetales.f__Debaryomycetaceae.g__Candida.s__Candida_sp._LDI48194	species	0.0874288	1.40495	3.78066	0.0287318	CKD
k__fungi.p__Ascomycota.c__Saccharomycetes.o__Saccharomycetales.f__Metschnikowiaceae.g__Clavispora.s__[Candida]_haemulonis	species	0	0.488631	3.38965	0.0020352	CKD
k__fungi.p__Ascomycota.c__Sordariomycetes	class	2.04057	3.18719	3.69533	0.000933666	CKD
k__fungi.p__Ascomycota.c__Sordariomycetes.o__Microascales	order	1.4819	2.12815	3.55917	0.00318746	CKD
k__fungi.p__Ascomycota.c__Sordariomycetes.o__Microascales.f__Microascaceae	family	1.4819	2.12815	3.55405	0.00318746	CKD
k__fungi.p__Ascomycota.c__Sordariomycetes.o__Microascales.f__Microascaceae.g__Lomentospora	genus	0.829524	0.961756	3.35925	0.00659856	CKD
k__fungi.p__Ascomycota.c__Sordariomycetes.o__Microascales.f__Microascaceae.g__Lomentospora.s__Lomentospora_prolificans	species	0.829524	0.961756	3.35799	0.00659856	CKD
k__fungi.p__Ascomycota.c__Sordariomycetes.o__Microascales.f__Microascaceae.g__Scedosporium	genus	0.652373	1.16639	3.42042	0.0420804	CKD
k__fungi.p__Ascomycota.c__Sordariomycetes.o__Microascales.f__Microascaceae.g__Scedosporium.s__Scedosporium_apiospermum	species	0.629187	1.09746	3.40685	0.041199	CKD
k__fungi.p__Ascomycota.c__Eurotiomycetes.o__Chaetothyriales.f__Herpotrichiellaceae.g__Phialophora	genus	2.53018	2.32354	3.50362	0.0480261	CON
k__fungi.p__Ascomycota.c__Eurotiomycetes.o__Chaetothyriales.f__Herpotrichiellaceae.g__Phialophora.s__Phialophora_verrucosa	species	2.33053	1.7403	3.54497	0.0267297	CON
k__fungi.p__Ascomycota.c__Saccharomycetes.o__Saccharomycetales.f__Saccharomycetaceae.g__Saccharomyces.s__Saccharomyces_cerevisiae	species	50.1284	38.7938	4.80024	0.031861	CON
k__fungi.p__Basidiomycota.c__Malasseziomycetes.o__Malasseziales.f__Malasseziaceae.g__Malassezia.s__Malassezia_furfur	species	0.403704	0	3.33968	0.00178113	CON
k__fungi.p__Mucoromycota.c__Mucoromycetes.o__Mucorales.f__Rhizopodaceae	family	1.66277	0.42717	3.79489	0.00957207	CON
k__fungi.p__Mucoromycota.c__Mucoromycetes.o__Mucorales.f__Rhizopodaceae.g__Rhizopus	genus	1.66277	0.42717	3.79497	0.00957207	CON
k__fungi.p__Mucoromycota.c__Mucoromycetes.o__Mucorales.f__Rhizopodaceae.g__Rhizopus.s__Rhizopus_oryzae	species	1.17418	0.236341	3.64716	0.00515179	CON
